# Supplementary material for: Therapeutic Potential of Glutaminase Inhibition Targeting Metabolic Adaptations in Resistant Melanomas to Targeted Therapy
Source: Int J Mol Sci. 2025 Aug 25;26(17):8241. doi: 10.3390/ijms26178241 (PMC12428566; doi:10.3390/ijms26178241)
Supplement: Supplementary file 1 [file ijms-26-08241-s001.zip]

Archive with 1 entries (1 files):
- ijms-3728275-supplementary.pdf
